# Supplementary material for: Extracellular matrix rigidity controls breast cancer metastasis via TYK2-mediated mechanotransduction
Source: Nat Commun. 2026 Mar 25;17:4392. doi: 10.1038/s41467-026-70518-9 (PMC13181009; doi:10.1038/s41467-026-70518-9)
Supplement: Supplementary file 4 — Source Data [file 41467_2026_70518_MOESM4_ESM.xlsx]

## Sheet: Figure.1
Fig. 1b	Fraction invasive acini__Human MCF10A mammary acini
Stiffness(Pa)	DMSO						20nM Momelotinib						100nM Momelotinib
150Pa	0	0.083333	0	0.078947	0	0.012164	0	0.0625	0.083333	0	0.029412	0	0.090909	0.068182	0	0	0.108696	0
320Pa	0.142857	0.153846	0.058824	0.027778	0.407407	0.185185	0.5625	0.833333	0.444444	0.657895	0.77193	0.733333	0.890244	0.695122	0.538462	0.730159	0.785714	0.736842
5700Pa	0.913386	0.849558	0.911392	0.983051	0.975207	0.938931	0.974138	0.977612	0.921053	0.964286	0.930233	0.908257	0.942857	0.908257	0.893333	0.843373	0.977528	0.92233
Within each row, compare columns (simple effects within rows)
Number of families	3
Number of comparisons per family	2
Alpha	0.05
Dunnett's multiple comparisons test	Mean Diff.	95.00% CI of diff.	Below threshold?	Summary	Adjusted P Value
150Pa
DMSO vs. 20nM Momelotinib	-0.0001335	-0.1104 to 0.1101	No	ns	>0.9999
DMSO vs. 100nM Momelotinib	-0.01556	-0.1258 to 0.09469	No	ns	0.9272
320Pa
DMSO vs. 20nM Momelotinib	-0.5046	-0.6148 to -0.3943	Yes	****	<0.0001
DMSO vs. 100nM Momelotinib	-0.5668	-0.6770 to -0.4565	Yes	****	<0.0001
5700Pa
DMSO vs. 20nM Momelotinib	-0.01734	-0.1276 to 0.09290	No	ns	0.9105
DMSO vs. 100nM Momelotinib	0.01397	-0.09627 to 0.1242	No	ns	0.9407
Fig. 1c	Fraction invasive acini_Human MCF10A mammary acini
Stiffness(Pa)	DMSO						20nM Filgotinib						100nM Filgotinib
150Pa	0.030303	0	0	0	0	0.025	0.027027	0	0	0.12	0	0.019231	0	0.010989	0.025	0	0.051282	0
320Pa	0.25	0.194444	0.136364	0.2	0.333333	0.117647	0.040816	0.163158	0.263158	0.187179	0.148148	0.185185	0.26087	0.05	0.195122	0.262295	0.093023	0.26087
5700Pa	0.966387	0.915254	0.904	0.927835	0.894737	0.976744	0.96	0.940299	0.957746	0.965121	0.973684	0.939759	0.931818	0.922222	0.934426	0.948052	0.928571	0.892308
Within each row, compare columns (simple effects within rows)
Number of families	3
Number of comparisons per family	2
Alpha	0.05
Dunnett's multiple comparisons test	Mean Diff.	95.00% CI of diff.	Below threshold?	Summary	Adjusted P Value
150Pa
DMSO vs. 20nM Filgotinib	-0.01849	-0.08765 to 0.05067	No	ns	0.7672
DMSO vs. 100nM Filgotinib	-0.005328	-0.07449 to 0.06383	No	ns	0.9776
320Pa
DMSO vs. 20nM Filgotinib	0.04069	-0.02847 to 0.1098	No	ns	0.3106
DMSO vs. 100nM Filgotinib	0.01827	-0.05089 to 0.08743	No	ns	0.7719
5700Pa
DMSO vs. 20nM Filgotinib	-0.02528	-0.09443 to 0.04388	No	ns	0.6171
DMSO vs. 100nM Filgotinib	0.004593	-0.06456 to 0.07375	No	ns	0.9833
Fig. 1e	Fraction invasive acini_Human MCF10A mammary acini
Stiffness(Pa)	shCtrl						shTYK2#2							shTYK2#5
150Pa	0.014706	0	0.021277	0	0.027397	0.057692	0.661417	0.55814	0.605634	0.632	0.714286	0.557377	0.485124	0.435484	0.447368	0.5	0.472727	0.391892	0.355769	0.491228	0.385321
320Pa	0.145833	0.045752	0.044776	0.073171	0.057143	0.066667	0.889908	0.946809	0.898876	0.93617	0.966292	0.918919	0.875	0.765766	0.741935	0.72381	0.739837	0.685315	0.821918	0.704348	0.669118
5700Pa	0.942325	0.986087	0.969836	0.91165	0.956814	0.986364	0.993506	0.991935	1	0.985185	0.988764	0.983333	1	0.974359	0.990196	0.982759	1	1	0.989011	1	0.986842
Within each row, compare columns (simple effects within rows)
Number of families	3
Number of comparisons per family	2
Alpha	0.05
Dunnett's multiple comparisons test	Predicted (LS) mean diff.	95.00% CI of diff.	Below threshold?	Summary	Adjusted P Value
150Pa
shCtrl vs. shTYK2 #2	-0.5818	-0.6337 to -0.5300	Yes	****	<0.0001
shCtrl vs. shTYK2 #5	-0.4148	-0.4651 to -0.3645	Yes	****	<0.0001
320Pa
shCtrl vs. shTYK2 #2	-0.8466	-0.8985 to -0.7948	Yes	****	<0.0001
shCtrl vs. shTYK2 #5	-0.6593	-0.7096 to -0.6090	Yes	****	<0.0001
5700Pa
shCtrl vs. shTYK2 #2	-0.03297	-0.08481 to 0.01887	No	ns	0.259
shCtrl vs. shTYK2 #5	-0.03155	-0.08187 to 0.01877	No	ns	0.2681
Fig. 1g
Fig. 1i	Fraction invasive acini_mouse EPH4Ras mammary acini
Stiffness(Pa)	shCtrl						shTYK2#M1						shTYK2#M5
150Pa	0.012147	0.02145	0.014894	0.00027	0.014758	0.042259	0.215421	0.192568	0.412514	0.321564	0.251584	0.312156	0.475256	0.342563	0.521361	0.336462	0.371528	0.321568
320Pa	0.241458	0.145789	0.184567	0.135786	0.091474	0.162156	0.685295	0.445156	0.532126	0.531206	0.361255	0.521236	0.825656	0.842155	0.712536	0.682516	0.731256	0.812269
5700Pa	0.981245	0.960123	0.971265	0.981256	0.952356	0.991556	0.993506	0.991935	1	0.985185	0.988764	0.983333	1	0.990122	0.975256	1	1	0.991456
Within each row, compare columns (simple effects within rows)
Number of families	3
Number of comparisons per family	2
Alpha	0.05
Dunnett's multiple comparisons test	Mean Diff.	95.00% CI of diff.	Below threshold?	Summary	Adjusted P Value
150Pa
shScr vs. shTyk2 #M1	-0.2667	-0.3461 to -0.1872	Yes	****	<0.0001
shScr vs. shTyk2 #M5	-0.3772	-0.4566 to -0.2977	Yes	****	<0.0001
320Pa
shScr vs. shTyk2 #M1	-0.3525	-0.4320 to -0.2731	Yes	****	<0.0001
shScr vs. shTyk2 #M5	-0.6075	-0.6870 to -0.5281	Yes	****	<0.0001
5700Pa
shScr vs. shTyk2 #M1	-0.01749	-0.09693 to 0.06196	No	ns	0.834
shScr vs. shTyk2 #M5	-0.01984	-0.09928 to 0.05960	No	ns	0.7929
Fig. 1k	Relative mRNA level in PDXO (TYK2)
	shCtrl	shTYK2#2	shTYK2#5
	1	0.215468	0.421549
	0.921546	0.412456	0.395468
	1.20121	0.358456	0.212568
	1.10214	0.262514	0.61428
	0.821547	0.381579	0.314589
Table Analyzed	Col: Entering replicate data			Table Analyzed	Col: Entering replicate data
Column B	shTYK2#2			Column C	shTYK2#5
vs.	vs.			vs.	vs.
Column A	shScr			Column A	shScr
Unpaired t test				Unpaired t test
P value	<0.0001			P value	0.0002
P value summary	****			P value summary	***
Significantly different (P < 0.05)?	Yes			Significantly different (P < 0.05)?	Yes
One- or two-tailed P value?	Two-tailed			One- or two-tailed P value?	Two-tailed
t, df	t=8.957, df=8			t, df	t=6.566, df=8
Fig. 1m	Fraction invasive acini_Patient-Derived Xenograft Organoids
Stiffness(Pa)	shCtrl						shTYK2#2						shTYK2#5
150Pa	0.082563	0.020123	0.012356	0.032562	0.001023		0.162325	0.171556	0.125662	0.115691	0.181256		0.112356	0.121456	0.145623	0.123232	0.141523
320Pa	0.121562	0.081256	0.132563	0.142563	0.082356		0.432562	0.235645	0.452653	0.385625	0.495626		0.241563	0.321563	0.215634	0.371425	0.414245
1100Pa	0.213266	0.171256	0.221561	0.181256	0.271566		0.652356	0.562356	0.714561	0.62356	0.52561		0.514252	0.452424	0.424535	0.542453	0.724561
5700Pa	0.541256	0.382564	0.332156	0.521456	0.481256		0.80235	0.601254	0.751246	0.781561	0.841242		0.672454	0.725356	0.725635	0.601235	0.552454
Within each row, compare columns (simple effects within rows)
Number of families	4
Number of comparisons per family	2
Alpha	0.05
Dunnett's multiple comparisons test	Mean Diff.	95.00% CI of diff.	Below threshold?	Summary	Adjusted P Value
150Pa
shCtrl vs. shTYK2 #2	-0.1216	-0.2265 to -0.01667	Yes	*	0.0209
shCtrl vs. shTYK2 #5	-0.09911	-0.2040 to 0.005790	No	ns	0.0663
320Pa
shCtrl vs. shTYK2 #2	-0.2884	-0.3933 to -0.1835	Yes	****	<0.0001
shCtrl vs. shTYK2 #5	-0.2008	-0.3057 to -0.09592	Yes	***	0.0001
1100Pa
shCtrl vs. shTYK2 #2	-0.4039	-0.5088 to -0.2990	Yes	****	<0.0001
shCtrl vs. shTYK2 #5	-0.3199	-0.4248 to -0.2150	Yes	****	<0.0001
5700Pa
shCtrl vs. shTYK2 #2	-0.3038	-0.4087 to -0.1989	Yes	****	<0.0001
shCtrl vs. shTYK2 #5	-0.2037	-0.3086 to -0.09879	Yes	***	0.0001

## Sheet: Supplementary  Figure.1
Fig.S1a	Fraction invasive acini_Human MCF10 DCIS mammary acini
Stiffness(Pa)	shCtrl						shTYK2#2						shTYK2#5
150Pa	0.012561	0.031245	0.020221	0.031545	0.081245		0.124566	0.174589	0.184563	0.110214	0.214789		0.152483	0.131456	0.174245	0.214561	0.19124
320Pa	0.236548	0.358456	0.315564	0.147652	0.25464		0.521486	0.721493	0.614563	0.545821	0.647821		0.414562	0.584551	0.434714	0.454562	0.614556
5700Pa	0.914454	0.875561	0.835664	0.947845	0.954592		0.954156	0.981541	0.931458	0.961247	0.984558		0.914523	0.92466	0.941256	0.947856	0.923541
Within each row, compare columns (simple effects within rows)
Number of families	3
Number of comparisons per family	2
Alpha	0.05
Dunnett's multiple comparisons test	Mean Diff.	95.00% CI of diff.	Below threshold?	Summary	Adjusted P Value
150Pa
shCtrl vs. shTYK2 #2	-0.1264	-0.2080 to -0.04481	Yes	**	0.002
shCtrl vs. shTYK2 #5	-0.1374	-0.2190 to -0.05586	Yes	***	0.0008
320Pa
shCtrl vs. shTYK2 #2	-0.3477	-0.4292 to -0.2661	Yes	****	<0.0001
shCtrl vs. shTYK2 #5	-0.238	-0.3196 to -0.1564	Yes	****	<0.0001
5700Pa
shCtrl vs. shTYK2 #2	-0.05697	-0.1385 to 0.02461	No	ns	0.2014
shCtrl vs. shTYK2 #5	-0.02474	-0.1063 to 0.05683	No	ns	0.7098
Fig.S1d	Ki-67 positive cells (%)
Stiffness(Pa)	shCtrl						shTYK2#2
320Pa	69.7	72.3	66.1	74.5	79.6		79.2	76.1	71.4	81.1	84.6
5700Pa	94.1	92.5	95.2	93.7	92.8		93.5	94.8	94.3	95.1	92.5
Compare each cell mean with the other cell mean in that row
Number of families	1
Number of comparisons per family	2
Alpha	0.05
Šídák's multiple comparisons test	Mean Diff.	95.00% CI of diff.	Below threshold?	Summary	Adjusted P Value
shCtrl - shTYK2
320Pa	-6.04	-11.73 to -0.3490	Yes	*	0.037
5700Pa	-0.38	-6.071 to 5.311	No	ns	0.9834
Fig.S1e

## Sheet: Figure.2
Fig. 2a										Fig. 2b
Fig. 2d	Fraction invasive acini__Human MCF10A mammary acini
Stiffness(Pa)	DMSO						Deucravacitinib 0.1µM						Deucravacitinib 0.2µM						AZD1480_0.4µM						AZD1480_1µM
150Pa	0.013875	0.011277	0	0.024245	0		0.078039	0.080394	0.031938	0.119284	0.069292		0.081302	0.070313	0.051122	0.061133	0.111234		0.011934	0.031939	0.018931	0.049589	0.012944		0.024015	0.042939	0.038915	0.081845	0.048193
320Pa	0.071934	0.134814	0.151915	0.183172	0.092194		0.397184	0.318381	0.423913	0.391023	0.461831		0.573499	0.492381	0.520952	0.628892	0.423819		0.113952	0.141993	0.094913	0.112199	0.151923		0.149281	0.12149	0.091841	0.139935	0.114994
5700Pa	0.934827	0.946066	0.986093	0.915128	0.968485		0.993567	0.991989	1	0.995185	0.978769		0.994245	0.992455	0.972949	1	0.999424		0.913914	0.941989	0.918851	0.941835	0.981951		0.894245	0.992455	0.972949	1	0.999424
Within each row, compare columns (simple effects within rows)
Number of families	3
Number of comparisons per family	4
Alpha	0.05
Dunnett's multiple comparisons test	Mean Diff.	95.00% CI of diff.	Below threshold?	Summary	Adjusted P Value
150Pa
DMSO vs. TYK2i_0.1uM	-0.06591	-0.1208 to -0.01101	Yes	*	0.0136
DMSO vs. TYK2i_0.2uM	-0.06514	-0.1200 to -0.01024	Yes	*	0.015
DMSO vs. JAK1/2i_0.4uM	-0.01519	-0.07009 to 0.03971	No	ns	0.8948
DMSO vs. JAK1/2i_1uM	-0.0373	-0.09220 to 0.01760	No	ns	0.2686
320Pa
DMSO vs. TYK2i_0.1uM	-0.2717	-0.3266 to -0.2168	Yes	****	<0.0001
DMSO vs. TYK2i_0.2uM	-0.4011	-0.4560 to -0.3462	Yes	****	<0.0001
DMSO vs. JAK1/2i_0.4uM	0.00381	-0.05109 to 0.05871	No	ns	0.9993
DMSO vs. JAK1/2i_1uM	0.003298	-0.05160 to 0.05820	No	ns	0.9996
5700Pa
DMSO vs. TYK2i_0.1uM	-0.04178	-0.09668 to 0.01312	No	ns	0.1843
DMSO vs. TYK2i_0.2uM	-0.04169	-0.09660 to 0.01321	No	ns	0.1857
DMSO vs. JAK1/2i_0.4uM	0.01041	-0.04449 to 0.06531	No	ns	0.97
DMSO vs. JAK1/2i_1uM	-0.02169	-0.07660 to 0.03321	No	ns	0.7181
Fig. 2f	Fraction invasive acini_Human MCF10A mammary acini
Stiffness(Pa)	DMSO						Zasocitinib_0.5µM						Zasocitinib_1µM
150Pa	0.012125	0.053541	0.012584	0.017458	0.031458		0.102514	0.041457	0.091258	0.091489	0.120158		0.042486	0.095148	0.081459	0.126325	0.08451
320Pa	0.101218	0.141876	0.065148	0.085417	0.091457		0.412584	0.461488	0.314854	0.38452	0.285148		0.372149	0.474548	0.541254	0.487421	0.484541
5700Pa	0.921453	0.974517	0.981415	0.99548	1		0.971458	0.992514	0.981475	1	0.992145		1	0.991457	0.991457	0.984571	0.991452
Within each row, compare columns (simple effects within rows)
Number of families	3
Number of comparisons per family	2
Alpha	0.05
Dunnett's multiple comparisons test	Mean Diff.	95.00% CI of diff.	Below threshold?	Summary	Adjusted P Value
150Pa
DMSO vs. TYK2i_0.5uM	-0.06394	-0.1192 to -0.008686	Yes	*	0.0215
DMSO vs. TYK2i_1uM	-0.06055	-0.1158 to -0.005296	Yes	*	0.0302
320Pa
DMSO vs. TYK2i_0.5uM	-0.2747	-0.3300 to -0.2194	Yes	****	<0.0001
DMSO vs. TYK2i_1uM	-0.375	-0.4302 to -0.3197	Yes	****	<0.0001
5700Pa
DMSO vs. TYK2i_0.5uM	-0.01295	-0.06820 to 0.04231	No	ns	0.8122
DMSO vs. TYK2i_1uM	-0.01721	-0.07247 to 0.03804	No	ns	0.6972
Fig. 2h	Fraction invasive acini_Patient-Derived Xenograft Organoids
Stiffness(Pa)	DMSO						Deucravacitinib_0.1µM						Deucravacitinib_0.2µM
150Pa	0	0.015385	0	0	0.008772		0.106195	0.138462	0.014599	0.053691	0.176471		0.107692	0.132597	0.185629	0.134328	0.160714
320Pa	0.073171	0.028902	0.021505	0.080189	0.065868		0.237288	0.128834	0.256831	0.150259	0.280702		0.219731	0.345622	0.236515	0.278689	0.331395
670Pa	0.108434	0.064171	0.025316	0.084158	0.059459		0.271318	0.240838	0.164286	0.228916	0.155556		0.391667	0.285106	0.455172	0.385827	0.312821
1100Pa	0.051887	0.106599	0.163424	0.115207	0.175084		0.310843	0.256545	0.156425	0.270588	0.176166		0.507031	0.446009	0.575	0.362791	0.374449
5700Pa	0.348315	0.286822	0.233696	0.1875	0.266667		0.402844	0.429603	0.337278	0.370968	0.267123		0.502646	0.550296	0.365657	0.418719	0.644094
Within each row, compare columns (simple effects within rows)
Number of families	5
Number of comparisons per family	2
Alpha	0.05
Dunnett's multiple comparisons test	Mean Diff.	95.00% CI of diff.	Below threshold?	Summary	Adjusted P Value
150Pa
DMSO vs. TYK2 inhibitor _0.1uM	-0.09305	-0.1805 to -0.005617	Yes	*	0.0354
DMSO vs. TYK2 inhibitor _0.2uM	-0.1394	-0.2268 to -0.05193	Yes	**	0.0012
320Pa
DMSO vs. TYK2 inhibitor _0.1uM	-0.1569	-0.2443 to -0.06942	Yes	***	0.0003
DMSO vs. TYK2 inhibitor _0.2uM	-0.2285	-0.3159 to -0.1410	Yes	****	<0.0001
670Pa
DMSO vs. TYK2 inhibitor _0.1uM	-0.1439	-0.2313 to -0.05644	Yes	***	0.0008
DMSO vs. TYK2 inhibitor _0.2uM	-0.2978	-0.3852 to -0.2104	Yes	****	<0.0001
1100Pa
DMSO vs. TYK2 inhibitor _0.1uM	-0.1117	-0.1991 to -0.02424	Yes	*	0.0101
DMSO vs. TYK2 inhibitor _0.2uM	-0.3306	-0.4181 to -0.2432	Yes	****	<0.0001
5700Pa
DMSO vs. TYK2 inhibitor _0.1uM	-0.09696	-0.1844 to -0.009528	Yes	*	0.0275
DMSO vs. TYK2 inhibitor _0.2uM	-0.2317	-0.3191 to -0.1442	Yes	****	<0.0001
Fig. 2j	Fraction invasive acini_Patient-Derived Xenograft Organoids
Stiffness(Pa)	DMSO						Zasocitinib_0.5µM						Zasocitinib_1µM
320Pa	0.081256	0.071542	0.021454	0.031456	0.071243		0.19266	0.185121	0.231451	0.271456	0.314522		0.32155	0.284511	0.354581	0.214253	0.354845
1100Pa	0.152149	0.174515	0.101246	0.194514	0.214556		0.351425	0.395521	0.412561	0.481456	0.281523		0.415152	0.641541	0.482221	0.625511	0.541251
5700Pa	0.412546	0.281456	0.321466	0.381556	0.314582		0.714525	0.41552	0.514526	0.548212	0.364811		0.814521	0.745112	0.625515	0.641582	0.514824
Within each row, compare columns (simple effects within rows)
Number of families	3
Number of comparisons per family	2
Alpha	0.05
Dunnett's multiple comparisons test	Mean Diff.	95.00% CI of diff.	Below threshold?	Summary	Adjusted P Value
320Pa
DMSO vs. TYK2 inhibitor _0.5uM	-0.1837	-0.3008 to -0.06655	Yes	**	0.0018
DMSO vs. TYK2 inhibitor _1uM	-0.2506	-0.3677 to -0.1335	Yes	****	<0.0001
1100Pa
DMSO vs. TYK2 inhibitor _0.5uM	-0.2171	-0.3342 to -0.1000	Yes	***	0.0003
DMSO vs. TYK2 inhibitor _1uM	-0.3737	-0.4908 to -0.2566	Yes	****	<0.0001
5700Pa
DMSO vs. TYK2 inhibitor _0.5uM	-0.1692	-0.2863 to -0.05210	Yes	**	0.0039
DMSO vs. TYK2 inhibitor _1uM	-0.326	-0.4431 to -0.2089	Yes	****	<0.0001
Fig. 2k

## Sheet: Supplementary Figure.2
Fig.S2a									Fig.S2b
Fig.S2d	Fraction invasive acini__Human MCF10 DCIS mammary acini
Stiffness(Pa)	DMSO						Deucravacitinib 0.1µM						Deucravacitinib 0.2µM
150Pa	0.112706	0.15933	0.121277	0.13454	0.09784		0.2389	0.35245	0.34256	0.2972	0.190002	0.31882	0.368402	0.24194	0.36982	0.382	0.31002	0.38462
320Pa	0.345833	0.325752	0.244776	0.273171	0.357143		0.481579	0.513616	0.5235	0.451326	0.444615	0.540425	0.651212	0.639375	0.552381	0.642105	0.69375	0.522381
5700Pa	0.74923	0.726087	0.756098	0.85126	0.83002		0.888235	0.783333	0.85746	0.804545	0.810968	0.875	0.8709	0.886087	0.916098	0.861513	0.86002	0.890984
Within each row, compare columns (simple effects within rows)
Number of families	3
Number of comparisons per family	2
Alpha	0.05
Dunnett's multiple comparisons test	Predicted (LS) mean diff.	95.00% CI of diff.	Below threshold?	Summary	Adjusted P Value
150Pa
DMSO vs. Tyk2i_0.1uM	-0.1649	-0.2323 to -0.09738	Yes	****	<0.0001
DMSO vs. Tyk2i_0.2uM	-0.2177	-0.2851 to -0.1502	Yes	****	<0.0001
320Pa
DMSO vs. Tyk2i_0.1uM	-0.1832	-0.2507 to -0.1157	Yes	****	<0.0001
DMSO vs. Tyk2i_0.2uM	-0.3075	-0.3750 to -0.2401	Yes	****	<0.0001
5700Pa
DMSO vs. Tyk2i_0.1uM	-0.05405	-0.1215 to 0.01342	No	ns	0.13
DMSO vs. Tyk2i_0.2uM	-0.09839	-0.1659 to -0.03092	Yes	**	0.0035
Fig.S2f	Fraction invasive acini_Human MCF10A mammary acini
Stiffness(Pa)	shCtrl+DMSO						shCtrl+AZD1480						shTYK2+DMSO						shTYK2+AZD1480
320Pa	0.145162	0.191424	0.117956	0.158917	0.081456		0.114516	0.154596	0.121456	0.181556	0.132156		0.541457	0.614571	0.541483	0.47411	0.564571		0.421546	0.521456	0.571219	0.614524	0.435648
1100Pa	0.641516	0.781456	0.751456	0.715162	0.715897		0.741641	0.781554	0.682457	0.712648	0.784515		0.941245	0.894561	0.921466	0.884517	0.914565		0.941452	0.894561	0.914256	0.954123	0.85519
5700Pa	0.991456	1	0.981451	0.994516	0.971456		0.951457	0.981564	0.947617	0.934515	0.947615		1	0.981564	0.971463	0.985152	0.994648		1	0.998458	0.991542	0.981545	0.974548
Within each row, compare columns (simple effects within rows)
Number of families	3
Number of comparisons per family	3
Alpha	0.05
Dunnett's multiple comparisons test	Mean Diff.	95.00% CI of diff.	Below threshold?	Summary	Adjusted P Value
320Pa
shCtrl+DMSO vs. shCtrl+AZD1480	-0.001873	-0.06369 to 0.05994	No	ns	0.9997
shCtrl+DMSO vs. shTYK2+DMSO	-0.4083	-0.4701 to -0.3464	Yes	****	<0.0001
shCtrl+DMSO vs. shTYK2+AZD1480	-0.3739	-0.4357 to -0.3121	Yes	****	<0.0001
1100Pa
shCtrl+DMSO vs. shCtrl+AZD1480	-0.01947	-0.08128 to 0.04235	No	ns	0.7863
shCtrl+DMSO vs. shTYK2+DMSO	-0.1902	-0.2520 to -0.1284	Yes	****	<0.0001
shCtrl+DMSO vs. shTYK2+AZD1480	-0.1908	-0.2526 to -0.1290	Yes	****	<0.0001
5700Pa
shCtrl+DMSO vs. shCtrl+AZD1480	0.03522	-0.02659 to 0.09704	No	ns	0.3803
shCtrl+DMSO vs. shTYK2+DMSO	0.00121	-0.06060 to 0.06302	No	ns	>0.9999
shCtrl+DMSO vs. shTYK2+AZD1480	-0.001443	-0.06326 to 0.06037	No	ns	0.9999
Fig.S2h	Fraction invasive acini_Patient-Derived Xenograft Organoids
Stiffness(Pa)	DMSO						Deucravacitinib_0.1µM						AZD1480_1µM
150Pa	0.031254	0.074256	0.013659	0.015664	0.037415		0.031245	0.051566	0.071466	0.041256	0.021552		0.031223	0.091562	0.084515	0.051492	0.041562
5700Pa	0.12145	0.145814	0.081546	0.211245	0.132564		0.321546	0.412663	0.215692	0.214567	0.385652		0.123652	0.214515	0.132561	0.101553	0.185451
Within each row, compare columns (simple effects within rows)
Number of families	2
Number of comparisons per family	3
Alpha	0.05
Šídák's multiple comparisons test	Mean Diff.	95.00% CI of diff.	Below threshold?	Summary	Adjusted P Value
150Pa
DMSO vs. TYK2i	-0.008967	-0.08928 to 0.07135	No	ns	0.9889
DMSO vs. JAK1/2i	-0.02562	-0.1059 to 0.05469	No	ns	0.806
5700Pa
DMSO vs. TYK2i	-0.1715	-0.2518 to -0.09119	Yes	****	<0.0001
DMSO vs. JAK1/2i	-0.01302	-0.09334 to 0.06729	No	ns	0.9676

## Sheet: Figure.3
Fig. 3b
Stiffness(Pa)	shCtrl
320Pa	21.3215	26.2351	36.8606	37.9146	38.5452	32.7996	31.5241	42.5621	47.4247
5700Pa	80.9322	76.8457	81.5303	88.8445	76.5155	81.0466	77.4159	71.6485	94.0755
Stiffness(Pa)	shTYK2#2
320Pa	75.5495	62.1549	74.9584	68.5482	71.8452	82.8635	68.1259	75.8451	54.0133
5700Pa	76.1457	72.9545	73.6567	75.2896	72.2267	66.9718	84.5785	81.5565	79.4482
Stiffness(Pa)	shTYK2#5
320Pa	71.4517	68.4586	73.8663	71.6652	68.4519	55.5218	78.5692	72.9645	86.2777
5700Pa	76.4587	80.6489	81.6427	77.2569	71.5662	77.3893	79.5616	83.5695	83.2604
Within each row, compare columns (simple effects within rows)
Number of families	2
Number of comparisons per family	2
Alpha	0.05
Dunnett's multiple comparisons test	Mean Diff.	95.00% CI of diff.	Below threshold?	Summary	Adjusted P Value
320Pa
shCtrl vs. shTYK2#2	-35.41	-42.94 to -27.88	Yes	****	<0.0001
shCtrl vs. shTYK2#5	-36.89	-44.42 to -29.36	Yes	****	<0.0001
5700Pa
shCtrl vs. shTYK2#2	5.114	-2.417 to 12.65	No	ns	0.2206
shCtrl vs. shTYK2#5	1.944	-5.587 to 9.476	No	ns	0.7813
Fig. 3d
Stiffness(Pa)	DMSO
320Pa	27.9515	31.4584	38.0432	38.1599	42.4562	41.327	35.6595	29.2597	42.5216
5700Pa	71.9261	76.1457	79.9474	61.5462	72.8959	58.3728	83.5682	79.6591	81.0041
Stiffness(Pa)	Deucravacitinib_0.2µM
320Pa	66.8452	59.6646	58.7061	59.6658	46.5852	47.9619	79.6516	68.5169	75.7672
5700Pa	78.666	73.8645	69.4327	81.5495	78.9563	73.2255	79.6462	86.5618	77.3328
Compare each cell mean with the other cell mean in that row
Number of families	1
Number of comparisons per family	2
Alpha	0.05
Šídák's multiple comparisons test	Mean Diff.	95.00% CI of diff.	Below threshold?	Summary	Adjusted P Value
DMSO - TYK2 inhibitor
320Pa	-26.28	-35.22 to -17.34	Yes	****	<0.0001
5700Pa	-3.797	-12.74 to 5.146	No	ns	0.5466
Fig. 3e
Fig. 3g	Fraction invasive acini_Human MCF10A mammary acini
Stiffness(Pa)	shCtrl						shTYK2#2						shTWIST1#3						shTYK2#2 & shTWIST1#3						shTYK2#5 & shTWIST1#5
150Pa	0	0.011576	0.005813	0	0.027342	0.010023	0.279223	0.412458	0.192134	0.183219	0.378134	0.421553	0.012452	0	0.014424	0	0.014562	0.03914	0.002194	0.003588	0.0011944	0.018452	0.001058	0.001482	0.005042	0.0118	0.00119	0.008452	0.003281	0.001285
320Pa	0.112387	0.125752	0.284256	0.177147	0.250919	0.058821	0.718924	0.852742	0.625622	0.721423	0.798323	0.810295	0.081931	0.092344	0.025532	0.081345	0.135246	0.013455	0.030195	0.103002	0.05428	0.034562	0.070105	0.024551	0.050195	0.113002	0.081048	0.03658	0.06712	0.124551
1100Pa	0.589124	0.647117	0.681812	0.674219	0.594124	0.519224	0.91201	0.913341	0.945125	0.935625	0.952534	0.973524	0.323134	0.260201	0.296246	0.359299	0.314591	0.215959	0.35929	0.285823	0.240234	0.294925	0.215995	0.212459	0.421589	0.312245	0.378595	0.215894	0.258975	0.471848
5700Pa	0.998912	0.971223	0.931342	0.942334	0.921113	0.982345	0.992267	0.982553	0.993426	0.996636	0.981259	0.995225	0.849194	0.885296	0.814591	0.762994	0.729592	0.824954	0.718593	0.699154	0.760104	0.628419	0.861239	0.688294	0.845961	0.761484	0.921458	0.715847	0.814578	0.751248
Within each row, compare columns (simple effects within rows)
Number of families	4
Number of comparisons per family	4
Alpha	0.05
Dunnett's multiple comparisons test	Mean Diff.	95.00% CI of diff.	Below threshold?	Summary	Adjusted P Value
150Pa
shScr vs. shTyk2 #2	-0.302	-0.3844 to -0.2195	Yes	****	<0.0001
shScr vs. shTwist1#3	-0.004304	-0.08675 to 0.07814	No	ns	0.9998
shScr vs. shTyk2#2 & shTwist1#3	0.004464	-0.07798 to 0.08691	No	ns	0.9998
shScr vs. shTyk2#5 & shTwist1#5	0.003951	-0.07850 to 0.08640	No	ns	0.9999
320Pa
shScr vs. shTyk2 #2	-0.5863	-0.6688 to -0.5039	Yes	****	<0.0001
shScr vs. shTwist1#3	0.09657	0.01412 to 0.1790	Yes	*	0.0161
shScr vs. shTyk2#2 & shTwist1#3	0.1154	0.03298 to 0.1979	Yes	**	0.0028
shScr vs. shTyk2#5 & shTwist1#5	0.08946	0.007015 to 0.1719	Yes	*	0.029
1100Pa
shScr vs. shTyk2 #2	-0.3211	-0.4035 to -0.2386	Yes	****	<0.0001
shScr vs. shTwist1#3	0.3227	0.2402 to 0.4051	Yes	****	<0.0001
shScr vs. shTyk2#2 & shTwist1#3	0.3495	0.2670 to 0.4319	Yes	****	<0.0001
shScr vs. shTyk2#5 & shTwist1#5	0.2744	0.1920 to 0.3569	Yes	****	<0.0001
5700Pa
shScr vs. shTyk2 #2	-0.03235	-0.1148 to 0.05010	No	ns	0.7297
shScr vs. shTwist1#3	0.1468	0.06433 to 0.2292	Yes	****	<0.0001
shScr vs. shTyk2#2 & shTwist1#3	0.2319	0.1495 to 0.3144	Yes	****	<0.0001
shScr vs. shTyk2#5 & shTwist1#5	0.1561	0.07367 to 0.2386	Yes	****	<0.0001
Fig. 3h
Fig. 3i
Fig. 3j
Fig. 3k
Fig. 3l

## Sheet: Supplementary Figure.3
Fig.S3d	PLA staining (TWIST1&G3BP2)
Stiffness(Pa)	shCtrl						shTYK2 #2
150Pa	111939	164971	118395	94471.3	96687.7		65005.4	29656.6	30599.3	30513	36358.8
5700Pa	36044.6	36535.3	39654.5	44295.9			35636.9	41514.4	35303.8	24862.9	26445
Compare each cell mean with the other cell mean in that row
Number of families	1
Number of comparisons per family	2
Alpha	0.05
Šídák's multiple comparisons test	Predicted (LS) mean diff.	95.00% CI of diff.	Below threshold?	Summary	Adjusted P Value
shCtrl - shTYK2 #2
320Pa	78866	51975 to 105757	Yes	****	<0.0001
5700Pa	6380	-22142 to 34902	No	ns	0.8292
Fig.S3f	Fraction invasive acini_Human MCF10A mammary acini
Stiffness(Pa)	320Pa
shCtrl+DMSO	0.083969	0.11828	0.103448	0.045045	0.080645	0.034483	0.122449	0.15625	0.032787	0.066667	0.084746	0.090909	0.060241	0.053571
shCtrl+ Bafetinib	0	0.01	0.025	0.008772	0.037037	0.030769	0	0	0.057143	0.030303	0	0.016949
shTYK2#2+DMSO	0.488636	0.433962	0.586667	0.758621	0.763158	0.469136	0.536364	0.663366	0.573529	0.712121	0.769231	0.666667	0.64557	0.46875	0.505618
shTYK2#2+Bafetinib	0	0.068966	0.1875	0	0	0.142857	0.166667	0.037037	0.09375
shTYK2#5+DMSO	0.209677	0.292683	0.285714	0.515625	0.64557	0.5	0.435897	0.583333	0.414634	0.533333	0.538462	0.245614	0.28125	0.425926	0.407407	0.61165
shTYK2#5+Bafetinib	0.045455	0.043478	0.017857	0.129032	0	0	0.066667	0.019608	0	0	0	0	0.125	0.210526	0.055556	0.085714
Table Analyzed	Data 1			Table Analyzed	Data 1			Table Analyzed	Data 1
Column B	shCtrl+ Bafetinib			Column D	shTYK2#2+Bafetinib			Column F	shTYK2#5+Bafetinib
vs.	vs.			vs.	vs.			vs.	vs.
Column A	shCtrl+DMSO			Column C	shTYK2 #2+DMSO			Column E	shTYK2#5+DMSO
Paired t test				Paired t test				Paired t test
P value	0.0008			P value	<0.0001			P value	<0.0001
P value summary	***			P value summary	****			P value summary	****
Significantly different (P < 0.05)?	Yes			Significantly different (P < 0.05)?	Yes			Significantly different (P < 0.05)?	Yes
One- or two-tailed P value?	Two-tailed			One- or two-tailed P value?	Two-tailed			One- or two-tailed P value?	Two-tailed
t, df	t=4.574, df=11			t, df	t=9.046, df=8			t, df	t=9.861, df=15
Number of pairs	12			Number of pairs	9			Number of pairs	16

## Sheet: Figure.4
Fig. 4a
Fig. 4c_1	Stiffness: 150Pa
	Gray value
Distance_(pixels)	DAPI	TYK2
0	160	9
1	169.945	9.014
2	179.917	9.028
3	187.917	10.041
4	195.89	12
5	201.931	13
6	207.917	14.083
7	212	15.096
8	212	16.11
9	212.124	16.124
10	208.275	17.138
11	203.454	18.151
12	197.495	19.165
13	189.537	22.179
14	182.578	24.385
15	172.619	28.619
16	162.661	32.661
17	151.702	36.702
18	139.743	39.743
19	128.523	42.784
20	118.725	48.55
21	108.422	54.578
22	96.394	66.606
23	84.367	80.95
24	69.67	96.321
25	51.344	114.064
26	32.716	131.505
27	26.743	144.601
28	22	156.927
29	22	163.995
30	26.587	165.826
31	30.72	166.427
32	31.679	158.44
33	31.638	150.454
34	35.064	143
35	40.037	135.482
36	45.505	127.991
37	51.491	119.018
38	57.431	110.523
39	64.39	101.537
40	71.248	93.55
41	80.615	86.564
42	93.11	80
43	105.45	73
44	120.367	67
45	135.904	61
46	150.835	56
47	165.766	52
48	180.697	47.339
49	194.303	43
50	206.936	38
51	214.895	33
52	220.853	28
53	225.812	23.271
54	228.771	20.514
55	232.729	17.729
56	234.459	16.688
57	237	16.431
58	237.798	16.202
59	236.812	16
60	235.826	15.826
61	237	18.839
62	238	21
63	237.133	21.867
64	235.119	21
65	231.105	20
66	224.183	16
67	218.156	12.922
68	213.128	11.936
69	209.05	12
70	204.037	12
71	198.046	13
72	193.009	13.009
73	181.995	11
74	170.982	7.982
75	163	8
76	158.046	10
77	154.119	12.06
78	150.22	14.073
79	145.349	16.087
80	144.404	16.101
81	144.459	16.115
82	144.642	16
83	147.711	15
84	149.78	14
85	154.849	12.17
86	159.284	11
87	165.381	10.197
88	172.688	9.211
89	180.573	9
90	188.67	9
91	195.766	8.748
92	206.33	8.734
93	217.399	10
94	227.174	10.706
95	232.922	10
96	238.963	10
97	241.005	10
98	242.046	10
99	244.087	10.362
100	245.752	11
101	247.39	11
102	248	11
103	248.417	10.417
104	248.431	10
105	247.445	10
106	247.459	10
107	246.472	10
108	244.972	9
109	244	9
110	243.028	9.514
111	242.055	9.528
112	241.083	9.541
113	239.665	9
114	240.138	10.569
115	241.165	11.583
116	242.193	13
117	242.61	14
118	243	15
119	242	15.362
120	240	16.349
121	239	16.335
122	238	16.642
123	236.307	17.307
124	236	18.294
125	235.28	20.28
126	234	21.266
127	233	22
128	232	23
129	231.775	23.225
130	231	23.211
131	231	22
132	230	21
133	229	20
134	227.312	19
135	226.142	18.142
136	225.128	18.128
137	223.115	18.115
138	222.101	19.101
139	221.087	21.087
140	220.073	22.147
141	217.06	24.06
142	215.046	25.092
143	207.032	27.064
144	199.018	30.037
145	188	32.009
146	174	35.982
147	160	38.977
148	149.037	41.963
149	138.101	44.95
150	130.064	47.936
151	123	50.922
152	116.908	54.817
153	110	59.894
154	103	65.761
155	95	70.867
156	86.294	77
157	78.482	83.161
158	71.523	89.349
159	64.752	96.564
160	58.211	103.807
161	52.294	111.078
162	47.376	116.917
163	43.216	121.729
164	38.028	124.771
165	33.812	126.271
166	29.569	127
167	25.298	127.702
168	21.688	127.688
169	17.674	128.674
170	13.321	130
171	8.647	131.353
172	8.266	135.367
173	8.239	139.761
174	7.606	144.183
175	6.592	148.225
176	6	151.688
177	8	156.307
178	10.55	161.349
179	12.537	164.39
180	14.523	166.954
181	16.509	168.982
182	17	169.009
183	17.518	169.518
184	17.596	169.064
185	17.638	169.092
186	18.239	166.679
187	18.867	163.147
188	19.523	159.174
189	19.005	150.601
190	18.844	142.385
191	21.885	134.372
192	26.284	127.073
193	31.656	120.032
194	43	115.991
195	54	111.583
196	61.303	105.514
197	68.289	99.445
198	74.275	94.101
199	81.261	91.046
200	88.248	87.743
201	95	84.702
202	101.78	82.44
203	104.587	76.413
204	104.615	68.385
205	105.463	60.358
206	111.339	56.33
207	116.546	52.303
208	127.45	53.275
209	138.752	55.372
210	150.67	56.33
211	161.711	56.193
212	171.752	55.083
213	180.794	51.138
214	189.835	48.055
215	196.876	44.041
216	201.917	39.028
217	206.959	34.014
218	212	32
Fig. 4c_2	Stiffness: 5700Pa
	Gray value
Distance_(pixels)	DAPI	TYK2
0	150	25
1	147.916	25
2	145.832	25
3	144.747	26
4	143.832	26.168
5	144	25.211
6	147	25.253
7	149.705	25.295
8	152	26.337
9	155	26
10	156.579	25.421
11	157	25.463
12	159.495	25.505
13	162.453	26.547
14	166.411	27
15	169.368	28
16	172.326	29
17	173.284	30
18	173.484	30.758
19	175.2	31
20	176	31
21	176.116	31
22	175	31
23	174	31
24	172	30.989
25	169	30.947
26	165.905	29.905
27	161.863	28.863
28	157	28
29	152	28.779
30	148.263	29
31	144.305	30
32	139.347	33
33	136.389	37
34	133.432	41
35	128	44
36	124	48
37	120	52.558
38	114	57
39	108	60.358
40	101.684	63
41	95.726	65
42	89.768	67
43	85.811	69
44	79.853	71
45	72	72.105
46	60.063	74
47	51	75.021
48	43.979	77
49	39.937	78
50	36	79
51	32	80
52	27	81.189
53	22.232	84
54	18.547	85.274
55	15.632	87.632
56	13.074	89.716
57	12.2	91.8
58	11.326	93.884
59	12.937	96.453
60	13.105	99.579
61	13.274	102.137
62	13.442	103.221
63	12.958	104.305
64	11.389	104.695
65	11.474	105.737
66	10.558	106
67	10.642	107.821
68	9.863	108
69	8	108
70	5.947	107.947
71	5	108
72	6.032	109
73	6.074	110
74	6.232	110
75	7	111
76	7	112
77	6.242	114.758
78	7	115.716
79	6	117
80	4.368	119
81	2.821	121
82	1.453	123
83	1	124.505
84	1	126.463
85	2	128.421
86	3	130.379
87	5	131.337
88	6	132
89	7	133
90	8.789	133
91	8	132.168
92	8	130.126
93	7	127.168
94	5.042	126.126
95	4	125
96	3.958	122.874
97	3.916	120.832
98	3.874	118.747
99	3	117.832
100	2	116
101	1.253	115
102	0.295	114
103	0.337	113
104	0.379	112
105	0.421	111
106	0.463	111
107	1.505	110
108	1.547	109
109	0.589	109
110	0	108
111	0	107.326
112	0	108.284
113	0	109.242
114	0.2	110.2
115	2	112.158
116	3.116	115.116
117	5	119
118	7	121.032
119	8	124
120	9	126
121	9	126
122	9	126.863
123	8.821	127.179
124	9	128.221
125	10	129.263
126	11.305	131.305
127	13.347	133.347
128	16.389	136.779
129	18.432	139.432
130	20	141.474
131	20.516	142.516
132	20	141.558
133	18.4	139
134	15.358	138
135	12.632	136
136	8.821	132.274
137	6.695	130.232
138	5.379	128.189
139	3.442	126.147
140	2.211	125.105
141	1.126	124
142	2.021	123.979
143	2.979	123.042
144	3.937	124.063
145	4	125.105
146	5	125.295
147	6.811	125.379
148	8.768	127.232
149	10.726	129.547
150	13	132.316
151	16.642	135.358
152	21	138.8
153	23	140.884
154	23.484	141.968
155	24	141.526
156	22	139.137
157	19	135.221
158	15.653	131.305
159	12.695	127.695
160	10	124.737
161	8	121.558
162	7	118.642
163	9	118.726
164	9	116.811
165	9.947	114.842
166	10	113.968
167	10	112.032
168	9	110.147
169	8.116	108.232
170	7.158	106.474
171	6.2	104.6
172	5.484	102.968
173	4.853	101.137
174	6.653	102.305
175	8.368	103.105
176	9.821	103.642
177	10.453	104.358
178	11.495	105.484
179	12.537	105.611
180	15.579	104.737
181	19.621	103.484
182	25.326	102.653
183	31.411	101.821
184	39.495	99.989
185	47.579	98.947
186	55.495	96.326
187	62.874	93.621
188	70.916	90.747
189	78	88.916
190	86	86
191	92.958	84
192	101.832	80.168
193	109.747	77.126
194	117.663	74
195	126.368	70.789
196	134.242	67.495
197	141.411	63.705
198	148.326	61
199	154.621	57.379
200	159.263	52.842
201	164.389	49.389
202	169.516	46.516
203	175.737	44.642
204	180.358	42.768
205	183.895	40.263
206	187.695	38.347
207	190.863	37.432
208	192.789	35.516
209	194	35.6
210	194.211	35.842
211	193.537	36.884
212	192.779	37
213	191.937	37.032
214	192.021	36.979
215	193.105	35.947
216	195.284	35
217	195.547	35
218	195.895	34.179
219	196.884	33.221
220	197.316	33.263
221	198.526	34.305
222	199.737	37.347
223	200.947	39.389
224	202.726	41.432
225	204.895	41.947
226	206.579	42.032
227	206.674	41.116
228	206.8	40.2
229	206.284	39.284
230	205.368	38.368
231	205.453	37
232	206.305	36.537
233	207.621	36.621
234	208.853	35.853
235	210	34.895
236	210.937	33.937
237	210.021	32.979
238	209.979	32.021
239	208.937	32
240	207.895	32
241	204.853	31.147
242	201.811	31
243	198.768	30.232
244	195.726	30
245	192.368	30
246	188.284	29
247	184.8	29
248	181.116	28
249	178.032	28
250	173.947	28.474
251	172.295	30
252	170.168	31
253	168.042	32
254	167.221	33
255	167.053	33.263
256	166.884	35
257	166.716	36
258	166.411	37.137
259	165.379	38.095
260	165.211	38.053
261	165.042	38.011
262	164.874	37.968
263	163.705	37
264	162.653	36
265	163.526	35
266	166.4	34.2
267	169.274	34.242
268	173.432	35.284
269	179.347	36.326
270	186.632	37.368
271	193.589	39
272	199.095	40.453
273	203.505	40
274	206.463	39.537
275	208.421	39.158
276	209	37.621
277	208.337	36.337
278	209.295	36.295
279	211	36.253
280	212	36
281	212.168	35
282	212.126	34
283	214	34
284	215	34
285	216	33
286	218	33.958
287	219.084	34
288	221	34.874
289	221	34.832
290	220.211	34
291	220.253	34
292	220.295	34.705
293	220.337	35
294	219.379	35
295	218.842	35.421
296	218.926	35.463
297	217.011	35.505
298	215.642	35
299	214.179	34.589
300	213.895	34.263
301	214.021	33.674
302	215.147	31.716
303	216.274	30.758
304	217.4	30.8
305	218.368	29.684
306	218.537	27.884
307	219.632	26.853
308	219.874	25.968
309	221.042	26.021
310	222.211	25.105
311	223.284	25.095
312	224.547	25.137
313	224.716	25.179
314	224.884	25
315	225.053	25
316	224.221	24
317	223.042	23.653
318	222.168	24
319	220.726	24
320	217.947	24
321	216.032	23
322	214.116	22.442
323	211.8	22.4
324	209.284	22
325	208.053	21
326	204.179	21
327	200.537	21
328	196.432	20.189
329	192.705	20.147
330	189.789	21
331	186.874	21
332	183.958	21
333	181.042	21.979
334	179.126	22
335	176.211	23
336	171.442	24
337	167.758	24
338	164.695	24.232
339	160.821	25.274
340	156.947	25.316
341	153.074	25.716
342	148.2	26.4
343	144.326	27.442
344	140.453	28.484
345	136.105	28.526
346	131.411	29.568
347	127.053	30.611
348	123.263	31.653
349	120.474	32.389
350	118.684	32.737
351	116.116	32.779
352	112.284	33.821
353	108.453	35.726
354	105.621	37.811
355	103.789	37.947
356	102.958	38.989
357	102.095	40.032
358	99.221	40.074
359	96.347	42.116
360	93.474	43.158
361	87.6	46.2
362	80.484	49.242
363	70.568	53.284
364	58.653	58
365	47	62
366	34.411	67
367	23	71
368	13	73
369	8	74
370	5	74
371	4	72.379
372	5	70.337
373	7	68
374	9	68.253
375	10	69
376	10	70
377	10.874	71
378	10.916	72
379	8	71
380	6	71

## Sheet: Supplementary Figure.4
Fig.S4a_1	Relative mRNA level in MCF10A_human mammary acini(TYK2)
Stiffness(Pa)	150Pa	320Pa	1100Pa	5700Pa
R1	1	1.05173	1.03342	0.985721
R2	1	1.16277	0.917438	1.0818
R3	1	0.906339	0.868286	0.905881
Table Analyzed	Col: Entering replicate data
Data sets analyzed	A-D
ANOVA summary
F	0.6514
P value	0.604
P value summary	ns
Significant diff. among means (P < 0.05)?	No
R squared	0.1963
Brown-Forsythe test
F (DFn, DFd)	1.307 (3, 8)
P value	0.3375
P value summary	ns
Are SDs significantly different (P < 0.05)?	No
Fig.S4a_2	Relative mRNA level in EPH4Ras_mouse mammary acini(TYK2)
Stiffness(Pa)	150Pa	320Pa	1100Pa	5700Pa
R1	1	0.853974	1.47073	0.958337
R2	1	1.08054	1.21997	1.1441
R3	1	1.47999	0.8765	1.15775
Table Analyzed	Col: Entering replicate data
Data sets analyzed	A-D
ANOVA summary
F	0.3867
P value	0.7657
P value summary	ns
Significant diff. among means (P < 0.05)?	No
R squared	0.1267
Brown-Forsythe test
F (DFn, DFd)	1.515 (3, 8)
P value	0.2834
P value summary	ns
Are SDs significantly different (P < 0.05)?	No

## Sheet: Supplementary Figure.5
Fig.S5b	Fraction invasive acini__Human MCF10A mammary acini
Stiffness(Pa)	Control						AIIB2_β1 integrin blocking antibody
150Pa	0.235614	0.121654	0.281456	0.315645	0.151456		0.051254	0.041223	0.021253	0.03125	0.01212
320Pa	0.712356	0.524516	0.781459	0.614548	0.561499		0.031256	0.032218	0.015496	0.015994	0.021565
5700Pa	0.981452	0.962541	0.995481	0.968448	0.964784		0.021594	0.012569	0.012854	0.014561	0.054887
Compare each cell mean with the other cell mean in that row
Number of families	0
Number of comparisons per family	3
Alpha	0.05
Šídák's multiple comparisons test	Mean Diff.	95.00% CI of diff.	Below threshold?	Summary	Adjusted P Value
Control - AIIB2_β1 integrin blocking antibody
320Pa	0.1897	0.09829 to 0.2812	Yes	****	<0.0001
1100Pa	0.6156	0.5241 to 0.7070	Yes	****	<0.0001
5700Pa	0.9512	0.8598 to 1.043	Yes	****	<0.0001
Fig.S5d	Fraction invasive acini__Human MCF10A mammary acini
Stiffness(Pa)	FLAG-TYK2 WT+Control						FLAG-TYK2 WT+AIIB2_β1 integrin blocking antibody						FLAG-TYK2 WT+FAK inhibitor
320Pa	0.212365	0.121326	0.081456	0.135488	0.165484		0.021452	0.031567	0.014889	0.021457	0.045641		0.051841	0.014458	0.081542	0.051462	0.061494
1100Pa	0.341251	0.215483	0.28145	0.28456	0.412465		0.031245	0.021165	0.015621	0.024817	0.061465		0.184561	0.241546	0.165148	0.216784	0.264881
5700Pa	0.681456	0.571456	0.621551	0.451782	0.481456		0.016914	0.071581	0.021485	0.014789	0.012458		0.56142	0.515181	0.401597	0.451541	0.541581
Within each row, compare columns (simple effects within rows)
Number of families	3
Number of comparisons per family	2
Alpha	0.05
Dunnett's multiple comparisons test	Mean Diff.	95.00% CI of diff.	Below threshold?	Summary	Adjusted P Value
320Pa
FLAG-TYK2 WT+Control vs. Group B	0.1162	0.03990 to 0.1925	Yes	**	0.0024
FLAG-TYK2 WT+Control vs. FLAG-TYK2 WT+FAK inhibitor	0.09106	0.01474 to 0.1674	Yes	*	0.0176
1100Pa
FLAG-TYK2 WT+Control vs. Group B	0.2762	0.1999 to 0.3525	Yes	****	<0.0001
FLAG-TYK2 WT+Control vs. FLAG-TYK2 WT+FAK inhibitor	0.09246	0.01613 to 0.1688	Yes	*	0.0158
5700Pa
FLAG-TYK2 WT+Control vs. Group B	0.5341	0.4578 to 0.6104	Yes	****	<0.0001
FLAG-TYK2 WT+Control vs. FLAG-TYK2 WT+FAK inhibitor	0.06728	-0.009049 to 0.1436	No	ns	0.0898
Fig.S5e
Fig.S5f
Fig.S5h	TYK2-WT			Fig.S5h	TYK2-WT			Fig.S5h	FLAG-TYK2 WT+AIIB2_β1 integrin blocking antibody						Fig.S5h	FLAG-TYK2 WT+AIIB2_β1 integrin blocking antibody
Stiffness: 320Pa	Gray value			Stiffness: 5700Pa	Gray value			Stiffness: 320Pa	Gray value						Stiffness: 5700Pa	Gray value
Distance_(pixels)	DAPI	TYK2		Distance_(pixels)	DAPI	TYK2		Distance_(pixels)	DAPI	TYK2					Distance_(pixels)	DAPI	TYK2
0	13.6667	51		0	45.3333	31.3333		0	11.4946	72.7715					0	54.3333	22
1	12.9439	46.5623		1	38.4585	26.5358		1	11.973	77.0988					1	62.3305	20.899
2	11.6079	50.9925		2	29.7679	19.7928		2	13.2649	75.7531					2	70.3276	19.078
3	10.3939	52.266		3	27.5196	15.8905		3	14.0931	69.7734					3	76.8757	19.1392
4	9.6865	56.168		4	27.2785	19.9663		4	14.3333	68.9061					4	80.9316	20.218
5	9.4706	62.4239		5	25.4844	22.735		5	14.5569	68.9177					5	81.7046	22.0397
6	10.6431	69.0202		6	22.3549	23.7473		6	14.8018	67.4396					6	80.7822	22.687
7	10.8519	70.9989		7	19.607	24.1519		7	15.7749	70.4296					7	76.9202	23.4069
8	11.2985	69.8672		8	18.627	23.0647		8	18.6401	77.1308					8	71.1199	23.3363
9	12.2121	67.4848		9	21.5051	21.6401		9	24.2476	72.3069					9	67.2466	23.4655
10	14.0629	63.1418		10	24.7166	20.8086		10	32.3112	67.2779					10	65.0501	23.7345
11	17.4815	58.9588		11	23.0469	13.2829		11	41.2162	64.0721					11	63.3551	25.7393
12	25.1481	55.5623		12	21.0308	12.7599		12	51.321	58.7617					12	59.6581	27.9998
13	31.5133	51.3977		13	18.1963	13.0716		13	61.7284	51.9833					13	56.2346	31.1811
14	35.018	46.5806		14	17.4202	14.4579		14	69.1953	48.4865					14	52.8592	36.4225
15	36.9731	42.2559		15	15.627	28.8506		15	74.0116	47.1199					15	50.3864	45.7328
16	38.5496	38.7355		16	13.8023	27.8965		16	76.1252	46.3969					16	45.9347	57.1388
17	39.5604	36.5099		17	14.9818	27.5553		17	75.7	44.3696					17	39.4781	69.6762
18	40.5152	35.0303		18	16.961	24.8608		18	74.1048	43.3766					18	33.5483	78.8836
19	40.6981	34.1306		19	21.104	23.2815		19	70.8355	44.7217					19	29.9854	81.845
20	39.0224	34.1066		20	24.576	33.2296		20	68.5225	43.4173					20	28.8028	82.0798
21	37.5051	33.5017		21	26.562	28.6145		21	66.5233	40.1449					21	30.8803	82.0522
22	36.7243	32.3745		22	29.0629	19.5915		22	66.0456	41.2258					22	31.0912	82.7578
23	36.4074	31.4407		23	30.8455	21.378		23	66.3606	42.522					23	32.0701	85.1647
24	36.67	30.6061		24	31.6014	21.3439		24	69.1881	43.4637					24	36.8251	85.6842
25	37.2574	29.8541		25	32.3491	24.6356		25	74.2182	44.3372					25	45.5536	84.9319
26	38.2581	29.4463		26	34.0129	23.5262		26	78.1186	45.6696					26	57.5062	77.4527
27	38.8788	29.3333		27	33.7312	27.2406		27	81.625	47.7554					27	70.4537	62.503
28	37.0404	29.2724		28	33.2235	42.8871		28	83.5044	48.2281					28	80.5858	48.7221
29	35.0688	28.7853		29	39.6937	39.6703		29	83.9851	46.991					29	82.416	39.3432
30	36.3199	28.7306		30	51.9069	27.0522		30	82.1444	48.5177					30	82.4668	32.9075
31	38.6102	28.8893		31	57.9035	22.0691		31	76.0536	56.4573					31	82.867	28.5328
32	39.8129	28.9349		32	60.7245	25.5388		32	63.4668	69.2148					32	83.0041	26.3481
33	40.2222	29.8148		33	60.4204	26.9288		33	49.2429	83.0523					33	82.8045	25.9272
34	39.7957	30.361		34	61.9785	26.0397		34	40.4368	89.2307					34	82.3057	24.3722
35	38.8795	30.6947		35	60.1985	33.6688		35	38.7607	85.4629					35	81.8922	23.0627
36	37.1212	31.3636		36	53.4193	33.6521		36	39.5926	75.6667					36	82.3984	22.6706
37	33.9024	34.6315		37	53.6874	28.8836		37	41.3077	62.5883					37	84.2621	22.8779
38	29.5092	40.6693		38	51.0523	16.7974		38	41.9618	51.8422					38	84.7422	24.334
39	22.8114	46.3367		39	55.2093	10.9288		39	40.7224	44.8015					39	84.9259	27.7778
40	16.3064	49.7617		40	57.1834	13.6143		40	39.0255	41.5931					40	84.641	30.7477
41	11.6173	52.6573		41	48.8898	18.8395		41	38.973	40.2221					41	83.5749	32.3762
42	9.3098	62.4545		42	45.6559	16.0958		42	39.6486	38.9213					42	79.5996	34.0061
43	8.9454	77.1549		43	47.0312	9.0693		43	39.455	39.4472					43	71.6353	37.0413
44	9.251	87.0905		44	50.8957	5.1034		44	40.1101	41.8047					44	61.9458	42.0684
45	8.7879	80		45	48.8607	3.6769		45	39.3822	44.9588					45	49.6805	46.1223
46	10.3932	61.4665		46	47.1392	2.6329		46	39.0065	47.3591					46	38.8425	47.761
47	11.7153	52.6169		47	46.7079	4.8505		47	37.0019	47.6024					47	30.0418	48.7566
48	12.8215	45.5219		48	47.6428	7.4798		48	33.0961	50.2547					48	22.2718	48.5727
49	14.5271	40.4972		49	51.5643	11.6847		49	28.4715	56.5505					49	16.51	46.692
50	15.9884	38.1672		50	54.956	18.4305		50	23.5503	66.3596					50	13.1083	44.8834
51	17.8519	33.3603		51	51.6483	20.453		51	19.0762	77.2929					51	13.0462	45.6958
52	21.0711	36.0557		52	45.4375	13.893		52	16.9666	83.5641					52	13.9835	49.3786
53	25.4149	36.9136		53	45.6221	10.6219		53	15.3394	83.5681					53	14.8187	54.0195
54	30.6667	35.1818		54	51.9459	10.7063		54	14.9129	83.7978					54	14.501	59.7101
55	36.8601	34.7531		55	48.1651	16.8264		55	15.4204	78.8429					55	12.3943	67.2097
56	41.6195	33.5047		56	56.4503	28.0459		56	20.3543	73.9842					56	10.1443	73.7013
57	45.165	32.2559		57	54.1866	30.9895		57	29.8886	69.1934					57	9.6651	71.6356
58	47.272	31.07		58	54.5319	26.9435		58	41.1511	63.3402					58	11.3411	63.3647
59	49.251	29.9955		59	55.2321	14.2369		59	54.3251	55.5388					59	14.4724	54.6452
60	51.2727	29.1414		60	53.562	8.0622		60	66.1406	48.6604					60	17.3154	45.7826
61	51.153	29.119		61	51.5902	11.072		61	74.423	45.4461					61	17.9136	39.8124
62	51.092	29.11		62	55.5534	20.0481		62	80.8086	43.9128					62	17.6114	38.0034
63	51	29.7273		63	52.7804	38.5911		63	83.9563	42.6208					63	18.7929	35.7949
64	51.8605	31.0475		64	50.3627	52.4689		64	83.3038	41.8687					64	20.9109	33.2339
65	54.1347	33.1051		65	55.8164	66.8426		65	83.3935	42.2432					65	24.4403	32.9259
66	55.7407	34		66	59.4433	58.0632		66	82.8739	43.045					66	28.4738	33.5218
67	56.6899	34.2222		67	56.3753	28.0217		67	83.7315	44.9751					67	32.0259	33.7006
68	57.1811	34.3614		68	50.6859	16.2794		68	84.0679	47.1261					68	34.8496	32.9907
69	55.0438	34.0606		69	50.5292	13.3004		69	84.5383	49.1044					69	37.1847	32.9435
70	53.5032	35.2342		70	51.986	13.4582		70	84.2266	50.9179					70	39.6737	33.9019
71	54.682	37.4325		71	41.1773	18.7725		71	84.2681	55.2386					71	43.9455	34.5304
72	56.3939	39.0606		72	40.7753	18.2907		72	84.265	60.7492					72	52.6193	36.5325
73	56.7748	40.492		73	39.0555	24.2969		73	80.4074	65.963					73	64.9628	39.1938
74	54.3838	41.8563		74	33.3319	23.998		74	71.9613	70.5491					74	77.2763	39.3653
75	48.0808	43.4141		75	25.7247	25.1421		75	58.064	76.8408					75	83.5005	36.7182
76	39.7363	45.9192		76	21.1673	27.0123		76	42.7588	83.2372					76	84.3333	34.8032
77	30.3457	50.6955		77	17.9594	37.3127		77	28.5303	84.9898					77	83.932	33.6308
78	19.9764	56.7037		78	14.031	52.36		78	23.4269	84.9297					78	83.3704	33.2593
79	12.6487	63.1455		79	10.6373	52.4055		79	24.0361	85.1952					79	83.9624	34.2943
80	9.1044	69.8533		80	7.6187	43.4657		80	27.2121	84.8288					80	84.2047	34.8624
81	6.9394	72.7879		81	5.9877	38.7699		81	30.721	82.4175					81	83.3984	35.075
82	4.7508	70.0565		82	5.7516	37.0622		82	39.1343	77.4879					82	82.1743	35.9967
83	2.7845	62.7138		83	3.7635	46.402		83	52.1074	69.7787					83	82.1849	37.1814
84	2.468	55.6263		84	3.6973	76.0315		84	65.4125	60.8359					84	84.0629	37.3921
85	2.7478	50.2353		85	3.9639	69.6659		85	72.8804	53.8847					85	84.7172	37.7071
86	2.3704	45.7209		86	4.8301	34.2188		86	74.6048	49.6056					86	83.3057	39.2053
87	2.5522	43.5286		87	5.8575	22.4912		87	74.3978	46.9323					87	79.1142	41.2137
88	3.037	41.037		88	9.8482	22.371		88	72.8623	44.2946					88	69.0767	43.2652
89	3.0804	38.9495		89	10.362	22.0162		89	73.597	41.9754					89	51.4058	45.8527
90	2.6061	37.1818		90	10.5546	29.3334		90	72.2622	39.5271					90	30.4852	48.3274
91	2.3214	35.7258		91	12.7973	41.0523		91	69.5475	38.6577					91	18.4938	51.1235
92	2.1852	34.3251		92	16.7702	39.1684		92	66.6073	38.2829					92	14.8988	52.572
93	2.138	33.3165		93	18.2696	29.6515		93	63.5274	38.5345					93	13.0671	53.4206
94	2.3333	34.3996		94	17.9889	30.5699		94	60.4289	39.9068					94	10.8057	54.5353
95	2.3333	34.6158		95	18.3988	37.4777		95	57.1057	40.1911					95	11.0556	61.2238
96	2.3333	34.771		96	18.7049	31.7085		96	56.1865	36.7614					96	12.1453	70.6605
97	2.3199	35.7688		97	20.7465	22.7907		97	57.6176	40.1349					97	12.8229	79.1353
98	1.997	37.0213		98	23.9054	18.9214		98	58.2143	45.1037					98	12.6983	82.4981
99	2	34		99	28.5195	16.7881		99	58.247	51.7815					99	10.8343	76.6016
				100	29.7819	16.2615		100							100	8.4615	64.7175

## Sheet: Figure.5
Fig. 5b	Fraction invasive acini__Human MCF10A mammary acini
Stiffness(Pa)	Control						Anti-IFNAR1						IFNα/β
150Pa	0.001236	0.002012	0.010236	0	0.003251		0.016622	0.045225	0.071566	0.032621	0.06255		0.01025	0.034245	0.042454	0.024543	0.011145
320Pa	0.142656	0.112323	0.07411	0.156995	0.162356		0.232562	0.214534	0.181244	0.171452	0.071534		0.084103	0.091244	0.104012	0.08145	0.182424
5700Pa	0.912563	0.925664	0.941526	0.915656	0.962126		0.924245	0.942452	0.914532	0.974254	0.934542		0.944573	0.942124	0.912354	0.923454	0.974241
Within each row, compare columns (simple effects within rows)
Number of families	3
Number of comparisons per family	2
Alpha	0.05
Dunnett's multiple comparisons test	Mean Diff.	95.00% CI of diff.	Below threshold?	Summary	Adjusted P Value
150Pa
shScr vs. Anti-IFNAR1	-0.04237	-0.08901 to 0.004274	No	ns	0.0789
shScr vs. IFNa/b	-0.02118	-0.06782 to 0.02546	No	ns	0.48
320Pa
shScr vs. Anti-IFNAR1	-0.04458	-0.09122 to 0.002066	No	ns	0.0625
shScr vs. IFNa/b	0.02104	-0.02560 to 0.06768	No	ns	0.4842
5700Pa
shScr vs. Anti-IFNAR1	-0.006498	-0.05314 to 0.04015	No	ns	0.9279
shScr vs. IFNa/b	-0.007842	-0.05449 to 0.03880	No	ns	0.8972
Fig.5d	Fraction invasive acini__Human MCF10A mammary acini
Stiffness(Pa)	shCtrl						shIFNAR1#34						shIFNAR1#37
150Pa	0.014706	0	0.021277	0	0.027397		0.120394	0.080394	0.031938	0.119284	0.069291		0.130228	0.060394	0.071129	0.111492	0.081491
320Pa	0.145833	0.045752	0.044776	0.073171	0.057143		0.424592	0.539213	0.381934	0.319492	0.471993		0.510398	0.391481	0.419919	0.510104	0.613991
5700Pa	0.923482	0.966087	0.956098	0.915126	0.928481		0.993506	0.991935	1	0.995185	0.978764		0.974359	0.990196	0.982759	1	1
Within each row, compare columns (simple effects within rows)
Number of families	3
Number of comparisons per family	2
Alpha	0.05
Dunnett's multiple comparisons test	Mean Diff.	95.00% CI of diff.	Below threshold?	Summary	Adjusted P Value
150Pa
shScr vs. shIFNAR1#34	-0.07158	-0.1395 to -0.003679	Yes	*	0.0377
shScr vs. shIFNAR1#37	-0.07827	-0.1462 to -0.01037	Yes	*	0.0221
320Pa
shScr vs. shIFNAR1#34	-0.3541	-0.4220 to -0.2862	Yes	****	<0.0001
shScr vs. shIFNAR1#37	-0.4158	-0.4837 to -0.3479	Yes	****	<0.0001
5700Pa
shScr vs. shIFNAR1#34	-0.05402	-0.1219 to 0.01388	No	ns	0.1332
shScr vs. shIFNAR1#37	-0.05161	-0.1195 to 0.01630	No	ns	0.1556
Fig.5e
Fig. 5g	Fraction invasive acini__Human MCF10A mammary acini
Stiffness(Pa)	shCtrl						shIFNAR2#1						shIFNAR2#4
150Pa	0.0512	0.00212	0.011277	0	0.037397		0.060394	0.040394	0.031938	0.089284	0.039292		0.050228	0.030394	0.061129	0.021492	0
320Pa	0.075833	0.145752	0.084776	0.123171	0.057143		0.084592	0.229213	0.131934	0.219492	0.061993		0.25103	0.081481	0.119919	0.090104	0.213991
5700Pa	0.99482	0.966087	0.936098	0.97126	0.96481		0.993506	0.991935	1	0.995185	0.978764		0.974359	0.900196	0.982759	0.99832	0.99283
Within each row, compare columns (simple effects within rows)
Number of families	3
Number of comparisons per family	2
Alpha	0.05
Dunnett's multiple comparisons test	Mean Diff.	95.00% CI of diff.	Below threshold?	Summary	Adjusted P Value
150Pa
shScr vs. shIFNAR2#1	-0.03186	-0.09468 to 0.03095	No	ns	0.4065
shScr vs. shIFNAR2#4	-0.01225	-0.07506 to 0.05056	No	ns	0.8648
320Pa
shScr vs. shIFNAR2#1	-0.04811	-0.1109 to 0.01470	No	ns	0.1517
shScr vs. shIFNAR2#4	-0.05397	-0.1168 to 0.008844	No	ns	0.0997
5700Pa
shScr vs. shIFNAR2#1	-0.02526	-0.08808 to 0.03755	No	ns	0.5569
shScr vs. shIFNAR2#4	-0.003078	-0.06589 to 0.05974	No	ns	0.9907
Fig. 5i	Fraction invasive acini_Patient-Derived Xenograft Organoids
Stiffness(Pa)	shCtrl						shIFNAR1#34						shIFNAR1#37
150Pa	0.071254	0.012563	0.031254	0.015564	0.061248		0.112546	0.185632	0.12326	0.08154	0.091452		0.171415	0.132545	0.081245	0.185624	0.211425
320Pa	0.162545	0.152562	0.132563	0.142563	0.182356		0.351428	0.312569	0.232569	0.361248	0.381452		0.421526	0.382514	0.481246	0.381245	0.281456
1100Pa	0.235564	0.271459	0.182156	0.356652	0.312456		0.521456	0.381249	0.621458	0.421548	0.512486		0.612458	0.451244	0.521458	0.674152	0.585654
5700Pa	0.621543	0.32561	0.512452	0.59451	0.475152		0.651245	0.615269	0.784523	0.641526	0.812459		0.714555	0.614523	0.762554	0.814552	0.825217
Within each row, compare columns (simple effects within rows)
Number of families	4
Number of comparisons per family	2
Alpha	0.05
Dunnett's multiple comparisons test	Mean Diff.	95.00% CI of diff.	Below threshold?	Summary	Adjusted P Value
150Pa
shScr vs. shIFNAR1#34	-0.08051	-0.1858 to 0.02480	No	ns	0.1544
shScr vs. shIFNAR1#37	-0.1181	-0.2234 to -0.01277	Yes	*	0.0259
320Pa
shScr vs. shIFNAR1#34	-0.1733	-0.2786 to -0.06803	Yes	***	0.0009
shScr vs. shIFNAR1#37	-0.2351	-0.3404 to -0.1298	Yes	****	<0.0001
1100Pa
shScr vs. shIFNAR1#34	-0.22	-0.3253 to -0.1147	Yes	****	<0.0001
shScr vs. shIFNAR1#37	-0.2973	-0.4026 to -0.1920	Yes	****	<0.0001
5700Pa
shScr vs. shIFNAR1#34	-0.1952	-0.3005 to -0.08984	Yes	***	0.0002
shScr vs. shIFNAR1#37	-0.2404	-0.3457 to -0.1351	Yes	****	<0.0001
Fig. 5k	Stiffness:320Pa				Stiffness:5700Pa			Fig. 5k	Stiffness:320Pa				Stiffness:5700Pa
shCtrl	Gray value			shCtrl	Gray value			shIFNAR1#37	Gray value			shCtrl	Gray value
Distance_(pixels)	TYK2	E-cadherin		Distance_(pixels)	TYK2	E-cadherin		Distance_(pixels)	TYK2	E-cadherin		Distance_(pixels)	TYK2	E-cadherin
0	23.3333	16.6667		0	13.3333	14		0	8.3333	15		0	0.6667	2
1	18.5164	17.0865		1	10.3021	16.3988		1	9.7245	17.6508		1	5.3059	0.5911
2	18.4076	16.2994		2	8.5256	18.4245		2	17.7065	17.947		2	6.3269	0.0889
3	16.5248	14.9066		3	6.6143	17.7847		3	30.5434	28.6086		3	5.2647	0.2018
4	12.8174	14.3632		4	5.3426	15.8466		4	32.8558	33.635		4	11.8338	1.2682
5	11.1754	14.635		5	4.701	16.1102		5	17.1465	31.1022		5	11.1404	2.9111
6	12.149	14.2696		6	6.9014	13.7457		6	13.1061	30.5559		6	1.8114	4.7962
7	12.4225	13.5161		7	4.1878	11.6556		7	14.7363	27.2829		7	3.9276	5.4388
8	10.325	15.0021		8	4.0069	17.1188		8	12.28	28.3533		8	8.3952	4.121
9	8.0689	15.4277		9	3.9612	22.1538		9	13.6718	28.1683		9	4.4756	2.7989
10	8.411	14.0369		10	3.6236	17.9819		10	31.263	27.8385		10	7.9986	3.0792
11	9.9335	12.5751		11	3.1499	14.4295		11	31.334	28.1092		11	12.5054	7.559
12	10.3887	13.0662		12	4.7762	14.6101		12	28.26	24.3042		12	15.1459	13.5199
13	10.0761	14.584		13	5.8306	14.1743		13	20.0656	24.7764		13	20.4519	20.0429
14	10.257	16.5182		14	4.1473	13.2916		14	19.7564	23.6056		14	20.41	24.0159
15	10.1996	18.6801		15	2.8338	15.3904		15	18.7741	26.957		15	18.367	25.8014
16	10.3376	17.8417		16	2.9796	16.4721		16	18.2333	26.56		16	16.3463	33.0849
17	9.075	16.2986		17	2.8333	16.0417		17	23.3984	28.2711		17	18.1476	24.2279
18	9.9827	16.5262		18	3.7111	16.7203		18	28.005	27.7171		18	15.3756	19.825
19	10.2181	18.681		19	3.6213	14.7565		19	33.0661	28.3911		19	14.2917	20.2292
20	11.8659	19.2428		20	3.8431	17.0565		20	30.4375	27.8021		20	13.8403	19.9474
21	16.2913	20.7323		21	4.9797	14.8927		21	19.0364	20.1875		21	10.831	21.9593
22	25.1819	22.8233		22	5.4739	14.0379		22	20.5815	19.5424		22	9.9088	25.4857
23	31.5628	24.0125		23	3.7429	17.3386		23	15.2871	20.2649		23	8.779	24.1012
24	24.4023	20.9209		24	3.9216	15.6701		24	15.0083	21.9067		24	7.5078	20.53
25	14.1592	16.6833		25	5.3728	13.7994		25	12.1595	22.5534		25	7.6689	23.4382
26	11.1793	15.2843		26	5.3868	14.0242		26	8.8846	21.1826		26	9.5132	29.8973
27	9.0419	12.7941		27	5.3922	14.3235		27	5.5532	20.2029		27	9.5124	31.6999
28	8.733	12.6078		28	5.807	18.6448		28	5.3671	18.7787		28	5.8223	23.6334
29	8.2191	13.2031		29	6.7123	20.1338		29	8.6496	15.3149		29	4.7346	21.2301
30	7.9694	14.3722		30	8.3772	17.5144		30	5.487	16.2604		30	8.1835	20.3031
31	7.9197	13.4183		31	9.5542	18.8067		31	5.2858	19.4305		31	11.0509	23.1222
32	8.5992	12.2805		32	9.2218	22.5952		32	6.5467	20.6		32	9.5208	21.3343
33	9.1444	11.4947		33	9.1533	21.3656		33	6.0667	18.7058		33	8.9628	19.5811
34	8.429	11.1636		34	7.8889	19.8889		34	5.1167	17.6026		34	10.958	19.8917
35	7.7255	13.5826		35	11.2324	18.7856		35	4.6042	18.2389		35	13.9181	20.1146
36	7.5889	11.5601		36	10.0911	15.0531		36	4.4833	18.9275		36	16.2452	16.9972
37	6.9061	11.5104		37	12.5921	18.6382		37	4.8208	15.753		37	24.0728	20.7018
38	7.1656	12.483		38	12.3914	20.3218		38	4.8773	15.1382		38	27.1667	25.3333
39	7.8069	14.1009		39	15.7771	24.2824		39	4.9345	16.0059		39	25.6343	23.6117
40	8.5484	13.6371		40	26.0542	25.2161		40	4.625	15.375		40	20.1985	17.8467
41	8.8608	12.3673		41	26.8698	39.9669		41	5.0838	15.4251		41	14.3736	14.9003
42	8.5302	11.6279		42	16.2157	32.7509		42	4.1284	18.7687		42	9.1073	17.431
43	8.3818	11.9989		43	13.7154	28.5512		43	3.6667	17.3452		43	6.7206	21.3562
44	8.5712	10.0287		44	12.0896	30.7985		44	3.6667	14.6392		44	5.5697	19.0817
45	11.7939	16.3281		45	10.1383	25.5701		45	4.5723	14.6569		45	3.8048	11.5707
46	12.8698	15.1968		46	6.193	20.7111		46	5	15.4035		46	2.0746	14.9608
47	13.5056	13.3711		47	4.3837	17.9999		47	4.3203	16.2105		47	2.4905	13.0645
48	17.6009	15.8598		48	4.1938	15.8258		48	3.7267	15.9733		48	3.3841	12.7895
49	15.9008	18.8814		49	4.0596	18.2889		49	3.98	14.2566		49	3.3512	14.4413
50	19.0929	21.6171		50	3.9769	18.7764		50	4.3932	13.8568		50	3.0923	13.9915
51	31.3255	31.3312		51	4.3333	17.9167		51	4.6564	14.3186		51	2.9968	13.3723
52	44.9015	41.2582		52	3.925	19.8916		52	4.1417	18.6104		52	2.7433	10.6976
53	29.9024	29.0721		53	2.8995	19.8016		53	5.9229	17.5685		53	3.9364	6.2068
54	18.6778	22.3443		54	1.8824	16.3005		54	7.5792	15.9524		54	5.3377	11.7699
55	13.2904	17.3722		55	1.134	13.8315		55	7.3438	17.1888		55	7.4126	8.6103
56	11.5773	15.4775		56	1.6125	12.9885		56	7.07	18.36		56	13.5605	9.5577
57	12.1146	12.4583		57	2.3218	13.4583		57	4.5739	17.7897		57	9.875	16.0625
58	12.7115	9.899		58	1.9148	16.3593		58	4.7592	22.8471		58	8.9356	25.913
59	10.0502	9.9531		59	1.0789	13.3011		59	5.7523	19.7743		59	7.4157	29.1269
60	8.9232	12.9044		60	1.8304	15.4706		60	5.2604	19.0208		60	6.1939	15.9275
61	8.6909	11.4092		61	3.7948	21.2672		61	5.1299	21.5462		61	3.7597	12.0871
62	10.4043	15.6358		62	3.4704	24.1928		62	5.7019	21.5006		62	3.9252	9.8354
63	12.0862	15.9556		63	2.9379	20.8568		63	6.3927	21.5348		63	3.0557	5.302
64	13.9308	22.2036		64	3.2741	12.654		64	6.68	18.9867		64	1.8476	3.7193
65	18.7103	27.1446		65	3.7144	12.2149		65	5.9688	18.4896		65	2.6454	4.1785
66	27.1395	31.2729		66	3.7226	13.2399		66	6.6809	21.4899		66	3.4654	7.0519
67	30.9356	31.6957		67	3.5182	13.1825		67	6.9338	19.6697		67	3.6214	10.8596
68	29.5748	29.8068		68	3.2222	15.5556		68	7.3329	19.5413		68	3.8172	13.9972
69	27.4331	28.0041		69	3.9902	18.47		69	7.8504	24.4138		69	3.913	15.385
70	26.2111	25.1121		70	5.6471	17.4173		70	9.0286	26.4609		70	3.9317	13.9437
71	23.2653	23.45		71	6.7501	15.1759		71	10.2246	25.0884		71	5.5056	14.4587
72	20.2872	19.4983		72	6.1915	14.842		72	12	27.98		72	6.4358	14.7599
73	16.7099	17.8715		73	5.7207	17.888		73	23.9977	30.2581		73	7.4088	14.0951
74	15.1614	17.0771		74	5.7901	21.1822		74	18.5772	31.4553		74	7.925	13.8255
75	13.7195	16.3261		75	9.3499	21.0319		75	10.8457	32.3229		75	6.938	14.1128
76	11.8018	15.0747		76	8.0857	30.6163		76	11.015	32.7467		76	4	13.8333
77	12.3419	14.6776		77	7.7892	32.7116		77	9.1237	34.7387		77	2.2256	15.0298
78	11.3236	15.3465		78	8.2543	24.425		78	9.5755	35.2559		78	3.1041	18.0496
79	12.979	15.5583		79	7.0098	19.8141		79	17.1333	35.7436		79	3.2659	20.4904
80	11.283	16.1408		80	5.3195	21.847		80	13.6667	33.1667		80	1.795	17.891
81	9.6561	15.9489		81	4.6919	21.6125		81	13.042	32.029		81	1.3183	15.1896
82	9.7133	15.5958		82	4.7215	17.9225		82	18.4957	31.6596		82	1.4691	15.1657
83	9.6655	15.3096		83	5.0764	18.7412		83	14.3117	27.0137		83	0.3972	12.3107
84	11.0759	17.723		84	5.9539	19.3322		84	7.4254	25.4379		84	2.4889	12.9358
85	9.543	19.1574		85	9.1667	25.2917		85	8.166	24.75		85	1.612	14.1535
86	9.6001	19.2788		86	12.2278	29.6611		86	5.8574	21.8695		86	1.7599	16.9247
87	11.1772	19.9439		87	12.2442	21.1845		87	6.9486	22.2226		87	1.9518	17.6903
88	10.6474	23.1954		88	10.2222	20.7928		88	6.8583	21.905		88	2.783	14.9806
89	14.0265	27.6125		89	11.0445	21.124		89	7.3333	21.899		89	3.8026	12.7741
90	15.4735	29.8116		90	13.094	20.3674		90	6.7083	20.2656		90	4.0614	11.654
91	17.5129	28.4774		91	11.9682	20.6015		91	6.3686	19.7206		91	3.772	9.7248
92	18.9921	26.3242		92	7.1926	23.7782		92	6.1992	21.4471		92	5.0886	6.1085
93	17.3221	25.1197		93	4.8927	16.8426		93	5.7317	27.6799		93	4.5702	5.9102
94	15.2215	23.4798		94	8.2864	18.0104		94	5.8042	25.1035		94	4.0529	7.3391
95	13.2828	21.728		95	6.0804	19.3132		95	5.7292	22.3561		95	3.2708	9.2917
96	12.4137	22.6012		96	6.4567	15.6367		96	6.5467	22.44		96	1.9077	10.2659
97	11.8951	22		97	8.5357	15.7535		97	7.2271	24.8734		97	0.7151	10.4761
98	11.5767	20.0622		98	8.5065	19.3481		98	5.9924	22.2658		98	0.5965	11.4603
99	10.9857	20.1908		99	7.9834	16.565		99	4.9958	21.2583		99	0.0175	10.9219
100	10.8502	19.4797		100	7.8347	13.3829		100	4.25	21.125		100	0.5762	10.3689
101	12.0232	18.9954		101	7.5588	13.1712		101	4.0263	18.8		101	1.0353	11.3472
102	11.3057	19.4535		102	7	12.5		102	4.2303	17.6		102	1.2719	10.3659
103	9.1461	18.9996		103	7.4221	14.6869		103	5.6655	18.2745		103	2.6272	9.7083
104	9.4586	18.0234		104	6.4913	18.5306		104	5.12	18.72		104	4.193	10.1699
105	10.7765	18.1529		105	8.5982	13.7403		105	5.0872	17.7962		105	5.886	11.4949
106	10.0594	17.2787		106	9.9864	14.8051		106	5.4768	17.8875		106	7.864	12.1717
107	9.5288	15.5297		107	9.4771	18.911		107	5.3333	20.6839		107	7.6206	12.3996
108	9.4007	14.6442		108	8.3126	19.2411		108	5.2333	24.2475		108	7.3153	12.6676
109	9.0022	15		109	9.7493	20.9281		109	4.7875	20.0994		109	4.8882	14.2901
110	8.8204	15.1028		110	11.426	18.9379		110	5.125	17.2552		110	3.3255	12.163
111	9.1321	14.2331		111	9.6801	16.2219		111	5.4286	16.2982		111	2.9159	10.178
112	9.1017	13.4009		112	7.4867	17.5944		112	5.92	16.96		112	2.0185	10.3102
113	9	13.5685		113	8.2964	16.135		113	6.3083	17.0707		113	1.267	10.3246
114	9.5212	15.5525		114	8.9106	16.4902		114	6.8833	18.5989		114	0.8333	9.75
115	11.293	15.6748		115	7.0432	18.9758		115	7.3333	24.2337		115	0.7319	9.4718
116	12.2626	16.8465		116	6.1938	14.7166		116	7.3729	24.9379		116	1.4197	9.512
117	10.0983	19.9318		117	6.075	11.7548		117	7.3359	26.1203		117	2.5343	10.1467
118	10.0551	21.5456		118	5.7484	12.7601		118	7.0773	24.4927		118	3.3943	10.6708
119	12.2826	25.17		119	8.4722	12.2917		119	7.9453	25.7637		119	3.4408	12.9516
120	18.8972	30.6763		120	9.5686	13.526		120	8.75	25.9583		120	4.8264	16.1413
121	32.32	34.5568		121	11.2513	15.4622		121	8.8611	25.0393		121	6.9698	11.0916
122	36.7669	31.9968		122	13.1503	15.5584		122	11.7971	25.6722		122	6.9594	11.1614
123	26.4691	28.1663		123	7.6078	16.4697		123	9.713	23.0119		123	4.8444	10.5105
124	18.8616	28.4059		124	4.7305	16.2341		124	10.4379	21.5054		124	3.819	9.1316
125	16.2453	24.6133		125	3.8644	12.0387		125	13.4688	20.5137		125	3.6795	6.6645
												126	4.1124	4.849
												127	4.2051	5.1501
												128	3.7387	5.8144
												129	3.2263	10.9268
												130	3.0863	9.1574
												131	2.3376	8.635
												132	0.7276	8.9488
												133	0.2083	7
												134	0.3116	7.2874
												135	0.9339	10.9006
												136	0.0628	8.6187
												137	0.0105	4.5156
												138	0.0194	2.5312
												139	0	0.8826
												140	0	0.1404
Fig. 5l
Fig. 5l

[truncated: 5 more sheets: Supplementary Figure.6, Figure.6, Supplementary Figure.7, Figure.7, Supplementary Figure.8]
